# Supplementary material for: ﻿Four novel endolichenic fungi from Usnea spp. (Lecanorales, Parmeliaceae) in Yunnan and Guizhou, China: Taxonomic description and preliminary assessment of bioactive potentials
Source: MycoKeys. 2025 Jun 2;118:55–80. doi: 10.3897/mycokeys.118.155248 (PMC12149887; doi:10.3897/mycokeys.118.155248)
Supplement: XML Treatment for Amphisphaeria falcata [file mycokeys.118.155248-treatment1.xml]

<!DOCTYPE tp:taxon-treatment
  PUBLIC "-//TaxonX//DTD Taxonomic Treatment Publishing DTD v0 20100105//EN" "tax-treatment-NSO.dtd">
<tp:taxon-treatment xmlns:tp="http://www.plazi.org/taxpub"><tp:treatment-meta><kwd-group><label>Taxon classification</label><kwd>
                <named-content content-type="kingdom">Fungi</named-content>
              </kwd><kwd>
                <named-content content-type="order">Amphisphaeriales</named-content>
              </kwd><kwd>
                <named-content content-type="family">Amphisphaeriaceae</named-content>
              </kwd></kwd-group><mixed-citation publication-type="journal"><person-group><name><surname>Chang</surname><given-names>Runlei</given-names></name><name><surname>Yan</surname><given-names>Zhaoqi</given-names></name><name><surname>Jiang</surname><given-names>Jibo</given-names></name><name><surname>Wang</surname><given-names>Yichen</given-names></name><name><surname>Si</surname><given-names>Hongli</given-names></name><name><surname>Bose</surname><given-names>Tanay</given-names></name><name><surname>Miao</surname><given-names>Congcong</given-names></name></person-group><article-title>﻿Four novel endolichenic fungi from <italic><tp:taxon-name><tp:taxon-name-part taxon-name-part-type="genus" reg="Usnea">Usnea</tp:taxon-name-part></tp:taxon-name></italic> spp. (<tp:taxon-name><tp:taxon-name-part taxon-name-part-type="order">Lecanorales</tp:taxon-name-part></tp:taxon-name>, <tp:taxon-name><tp:taxon-name-part taxon-name-part-type="family">Parmeliaceae</tp:taxon-name-part></tp:taxon-name>) in Yunnan and Guizhou, China: Taxonomic description and preliminary assessment of bioactive potentials</article-title><source>MycoKeys</source><day>02</day><month>06</month><year>2025</year><volume>118</volume><fpage>55</fpage><lpage>80</lpage><pub-id pub-id-type="doi">10.3897/mycokeys.118.155248</pub-id></mixed-citation></tp:treatment-meta><tp:nomenclature><label>﻿</label><tp:taxon-name>
              <object-id xmlns:xlink="http://www.w3.org/1999/xlink" content-type="arpha" xlink:type="simple">13CC7BBB-E518-5F1D-87A3-DC93188F1A22</object-id>
              <tp:taxon-name-part taxon-name-part-type="genus" reg="Amphisphaeria">Amphisphaeria</tp:taxon-name-part>
              <tp:taxon-name-part taxon-name-part-type="species" reg="falcata">falcata</tp:taxon-name-part>
              <object-id xmlns:xlink="http://www.w3.org/1999/xlink" content-type="mycobank" xlink:type="simple">847894</object-id>
            </tp:taxon-name><tp:taxon-authority>H.L. Si, R.L. Chang, T. Bose &amp; Y. C. Wang</tp:taxon-authority><tp:taxon-status xmlns:xlink="http://www.w3.org/1999/xlink" xlink:type="simple">sp. nov.</tp:taxon-status><xref ref-type="fig" rid="F5">Fig. 5a–i</xref></tp:nomenclature><tp:treatment-sec sec-type="etymology" id="SECID0EHAAG"><title>Etymology.</title><p>The name refers to the sickle-shaped conidia.</p></tp:treatment-sec><tp:treatment-sec sec-type="material" id="SECID0EMAAG"><title>Type.</title><p>China • Yunnan Province, Chuxiong Yi Autonomous Prefecture, Chuxiong City, Dayao County (<named-content xmlns:xlink="http://www.w3.org/1999/xlink" content-type="dwc:verbatimCoordinates" xlink:type="simple"><named-content content-type="geo-json" specific-use="{&#34;type&#34;:&#34;Point&#34;,&#34;coordinates&#34;:[100.951000,26.553206]}" id="NCID0EVAAG" xlink:type="simple">26°32'71.54"N, 100°57'3.6"E</named-content></named-content>), isolated from the medullary tissue of the lichen <italic><tp:taxon-name><tp:taxon-name-part taxon-name-part-type="genus" reg="Usnea">Usnea</tp:taxon-name-part><tp:taxon-name-part taxon-name-part-type="species" reg="diffracta">diffracta</tp:taxon-name-part></tp:taxon-name></italic> (SDCX40), 13 Nov. 2020, H. L. Si, CX40A8 = CGMCC3.23740 (the ex-holotype culture), dried culture <abbrev xmlns:xlink="http://www.w3.org/1999/xlink" content-type="institution" xlink:title="Herbarium Mycologicum at Academia Sinicae" id="ABBRID0EFBAG" xlink:type="simple">HMAS</abbrev> 352144 (holotype specimen), GenBank Accession Numbers: ITS <ext-link xmlns:xlink="http://www.w3.org/1999/xlink" ext-link-type="gen" xlink:href="OQ645270" xlink:type="simple">OQ645270</ext-link>; LSU <ext-link xmlns:xlink="http://www.w3.org/1999/xlink" ext-link-type="gen" xlink:href="OQ645284" xlink:type="simple">OQ645284</ext-link>; SSU <ext-link xmlns:xlink="http://www.w3.org/1999/xlink" ext-link-type="gen" xlink:href="OQ625477" xlink:type="simple">OQ625477</ext-link>; RPB2 <ext-link xmlns:xlink="http://www.w3.org/1999/xlink" ext-link-type="gen" xlink:href="OQ696281" xlink:type="simple">OQ696281</ext-link>; and β-tubulin <ext-link xmlns:xlink="http://www.w3.org/1999/xlink" ext-link-type="gen" xlink:href="OQ696283" xlink:type="simple">OQ696283</ext-link>.</p></tp:treatment-sec><tp:treatment-sec sec-type="description" id="SECID0EDCAG"><title>Description.</title><p><bold><italic>Hyphae</italic></bold> smooth, grey, septate, septa inconspicuous, compartments cylindrical, branched, measuring 1.19−3.15 μm (x̄ = 1.93 μm, n = 50) in diam (Fig. <xref ref-type="fig" rid="F5">5c–f</xref>). <bold><italic>Conidia</italic></bold> hyaline, surface smooth, sickle-shaped, 25.07−42.22 × 1.12−2.43 μm (x̄ = 31.83 × 1.76 μm, n = 11) in diameter (Fig. <xref ref-type="fig" rid="F5">5g–i</xref>). No sexual morph was observed.</p><fig id="F5" position="float" orientation="portrait"><object-id xmlns:xlink="http://www.w3.org/1999/xlink" content-type="doi" xlink:type="simple">10.3897/mycokeys.118.155248.figure5</object-id><object-id xmlns:xlink="http://www.w3.org/1999/xlink" content-type="arpha" xlink:type="simple">E7A19316-22B1-5F8A-AEBC-FCFA6B6713F7</object-id><label>Figure 5.</label><caption><p>Morphology of <italic><tp:taxon-name><tp:taxon-name-part taxon-name-part-type="genus" reg="Amphisphaeria">Amphisphaeria</tp:taxon-name-part><tp:taxon-name-part taxon-name-part-type="species" reg="falcata">falcata</tp:taxon-name-part></tp:taxon-name></italic> sp. nov. (<abbrev xmlns:xlink="http://www.w3.org/1999/xlink" content-type="institution" xlink:title="Herbarium Mycologicum at Academia Sinicae" id="ABBRID0EMDAG" xlink:type="simple">HMAS</abbrev> 352144) <bold>a</bold> top and <bold>b</bold> reverse view of a 10-day-old culture growing on a <abbrev xmlns:xlink="http://www.w3.org/1999/xlink" xlink:title="potato dextrose agar medium" id="ABBRID0EVDAG" xlink:type="simple">PDA</abbrev><bold>c–f</bold> hyphae <bold>g–i</bold> conidia; <italic><tp:taxon-name><tp:taxon-name-part taxon-name-part-type="genus" reg="Kirschsteiniothelia">Kirschsteiniothelia</tp:taxon-name-part><tp:taxon-name-part taxon-name-part-type="species" reg="tumidula">tumidula</tp:taxon-name-part></tp:taxon-name></italic> sp. nov. (<abbrev xmlns:xlink="http://www.w3.org/1999/xlink" content-type="institution" xlink:title="Herbarium Mycologicum at Academia Sinicae" id="ABBRID0EIEAG" xlink:type="simple">HMAS</abbrev> 352146) <bold>j</bold> top and <bold>k</bold> reverse view of a 15-day-old culture growing on a <abbrev xmlns:xlink="http://www.w3.org/1999/xlink" xlink:title="potato dextrose agar medium" id="ABBRID0EREAG" xlink:type="simple">PDA</abbrev><bold>l</bold> conidiophore <bold>m–o</bold> conidiophore with conidia <bold>p</bold> germinating conidia <bold>q, r</bold> conidia. Scale bars: 5 μm.</p></caption><graphic xmlns:xlink="http://www.w3.org/1999/xlink" xlink:href="mycokeys-118-055-g005.jpg" position="float" orientation="portrait" xlink:type="simple" id="oo_1343194.jpg"><uri content-type="original_file" xlink:type="simple">https://binary.pensoft.net/fig/1343194</uri></graphic></fig></tp:treatment-sec><tp:treatment-sec sec-type="description" id="SECID0ECFAG"><title>Culture characteristics.</title><p>On <abbrev xmlns:xlink="http://www.w3.org/1999/xlink" xlink:title="potato dextrose agar medium" id="ABBRID0EIFAG" xlink:type="simple">PDA</abbrev>, after 10 days of incubation at 25 °C, the colonies were white in colour, velvety on the surface, slightly raised in the centre, with an entire margin and irregular radial folds (Fig. <xref ref-type="fig" rid="F5">5a</xref>), and the reverse was yellow in the centre with a white halo around the margin (Fig. <xref ref-type="fig" rid="F5">5b</xref>). The optimum growth temperature was 25 °C (1.42 mm/day). No growth was detected at 5 °C and 35 °C.</p></tp:treatment-sec><tp:treatment-sec sec-type="host" id="SECID0EUFAG"><title>Host.</title><p><italic><tp:taxon-name><tp:taxon-name-part taxon-name-part-type="genus" reg="Usnea">Usnea</tp:taxon-name-part><tp:taxon-name-part taxon-name-part-type="species" reg="diffracta">diffracta</tp:taxon-name-part></tp:taxon-name></italic>.</p></tp:treatment-sec><tp:treatment-sec sec-type="distribution" id="SECID0EFGAG"><title>Distribution.</title><p>Yunnan, China.</p></tp:treatment-sec><tp:treatment-sec sec-type="notes" id="SECID0EKGAG"><title>Note.</title><p><italic><tp:taxon-name><tp:taxon-name-part taxon-name-part-type="genus" reg="Amphisphaeria">Amphisphaeria</tp:taxon-name-part><tp:taxon-name-part taxon-name-part-type="species" reg="falcata">falcata</tp:taxon-name-part></tp:taxon-name></italic> is phylogenetically close to <italic><tp:taxon-name><tp:taxon-name-part taxon-name-part-type="genus" reg="Amphisphaeria">A.</tp:taxon-name-part><tp:taxon-name-part taxon-name-part-type="species" reg="verniciae">verniciae</tp:taxon-name-part></tp:taxon-name></italic>. However, the sexual state of <italic><tp:taxon-name><tp:taxon-name-part taxon-name-part-type="genus" reg="Amphisphaeria">A.</tp:taxon-name-part><tp:taxon-name-part taxon-name-part-type="species" reg="falcata">falcata</tp:taxon-name-part></tp:taxon-name></italic> has not been observed, and the conidia of <italic><tp:taxon-name><tp:taxon-name-part taxon-name-part-type="genus" reg="Amphisphaeria">A.</tp:taxon-name-part><tp:taxon-name-part taxon-name-part-type="species" reg="verniciae">verniciae</tp:taxon-name-part></tp:taxon-name></italic> have not been observed. There is a significant variation, a total of 297 bps, in the ITS, LSU, β-tubulin, and RPB2 gene sequences between these two species (ITS 71 bps, LSU 15 bps, β-tubulin 162 bps, RPB2 49 bps).</p></tp:treatment-sec></tp:taxon-treatment>
