# Supplementary material for: ﻿Four novel endolichenic fungi from Usnea spp. (Lecanorales, Parmeliaceae) in Yunnan and Guizhou, China: Taxonomic description and preliminary assessment of bioactive potentials
Source: MycoKeys. 2025 Jun 2;118:55–80. doi: 10.3897/mycokeys.118.155248 (PMC12149887; doi:10.3897/mycokeys.118.155248)
Supplement: XML Treatment for Kirschsteiniothelia tumidula [file mycokeys.118.155248-treatment2.xml]

<!DOCTYPE tp:taxon-treatment
  PUBLIC "-//TaxonX//DTD Taxonomic Treatment Publishing DTD v0 20100105//EN" "tax-treatment-NSO.dtd">
<tp:taxon-treatment xmlns:tp="http://www.plazi.org/taxpub"><tp:treatment-meta><kwd-group><label>Taxon classification</label><kwd>
                <named-content content-type="kingdom">Fungi</named-content>
              </kwd><kwd>
                <named-content content-type="order">Pleosporales</named-content>
              </kwd><kwd>
                <named-content content-type="family">Kirschsteiniotheliaceae</named-content>
              </kwd></kwd-group><mixed-citation publication-type="journal"><person-group><name><surname>Chang</surname><given-names>Runlei</given-names></name><name><surname>Yan</surname><given-names>Zhaoqi</given-names></name><name><surname>Jiang</surname><given-names>Jibo</given-names></name><name><surname>Wang</surname><given-names>Yichen</given-names></name><name><surname>Si</surname><given-names>Hongli</given-names></name><name><surname>Bose</surname><given-names>Tanay</given-names></name><name><surname>Miao</surname><given-names>Congcong</given-names></name></person-group><article-title>﻿Four novel endolichenic fungi from <italic><tp:taxon-name><tp:taxon-name-part taxon-name-part-type="genus" reg="Usnea">Usnea</tp:taxon-name-part></tp:taxon-name></italic> spp. (<tp:taxon-name><tp:taxon-name-part taxon-name-part-type="order">Lecanorales</tp:taxon-name-part></tp:taxon-name>, <tp:taxon-name><tp:taxon-name-part taxon-name-part-type="family">Parmeliaceae</tp:taxon-name-part></tp:taxon-name>) in Yunnan and Guizhou, China: Taxonomic description and preliminary assessment of bioactive potentials</article-title><source>MycoKeys</source><day>02</day><month>06</month><year>2025</year><volume>118</volume><fpage>55</fpage><lpage>80</lpage><pub-id pub-id-type="doi">10.3897/mycokeys.118.155248</pub-id></mixed-citation></tp:treatment-meta><tp:nomenclature><label>﻿</label><tp:taxon-name>
              <object-id xmlns:xlink="http://www.w3.org/1999/xlink" content-type="arpha" xlink:type="simple">ED033CC6-D0B4-5759-B8C8-D8B422B9372E</object-id>
              <tp:taxon-name-part taxon-name-part-type="genus" reg="Kirschsteiniothelia">Kirschsteiniothelia</tp:taxon-name-part>
              <tp:taxon-name-part taxon-name-part-type="species" reg="tumidula">tumidula</tp:taxon-name-part>
              <object-id xmlns:xlink="http://www.w3.org/1999/xlink" content-type="mycobank" xlink:type="simple">847896</object-id>
            </tp:taxon-name><tp:taxon-authority>H.L. Si, R.L. Chang, T. Bose &amp; Y. C. Wang</tp:taxon-authority><tp:taxon-status xmlns:xlink="http://www.w3.org/1999/xlink" xlink:type="simple">sp. nov.</tp:taxon-status><xref ref-type="fig" rid="F5">Fig. 5j–r</xref></tp:nomenclature><tp:treatment-sec sec-type="etymology" id="SECID0EKJAG"><title>Etymology.</title><p>The name refers to the convex colony of this fungus on <abbrev xmlns:xlink="http://www.w3.org/1999/xlink" xlink:title="potato dextrose agar medium" id="ABBRID0EQJAG" xlink:type="simple">PDA</abbrev>.</p></tp:treatment-sec><tp:treatment-sec sec-type="material" id="SECID0EUJAG"><title>Type.</title><p>China • Yunnan Province, Chuxiong Yi Autonomous Prefecture, Chuxiong City, Dayao County (<named-content xmlns:xlink="http://www.w3.org/1999/xlink" content-type="dwc:verbatimCoordinates" xlink:type="simple"><named-content content-type="geo-json" specific-use="{&#34;type&#34;:&#34;Point&#34;,&#34;coordinates&#34;:[100.951000,26.553206]}" id="NCID0E4JAG" xlink:type="simple">26°32'71.54"N, 100°57'3.6"E</named-content></named-content>), isolated from the medullary tissue of the lichen <italic><tp:taxon-name><tp:taxon-name-part taxon-name-part-type="genus" reg="Usnea">Usnea</tp:taxon-name-part><tp:taxon-name-part taxon-name-part-type="species" reg="aciculifera">aciculifera</tp:taxon-name-part></tp:taxon-name></italic> (SDCX79), 13 Nov. 2020, H. L. Si, CX79B2 = CGMCC3.23629 (the ex-holotype culture), dried culture <abbrev xmlns:xlink="http://www.w3.org/1999/xlink" content-type="institution" xlink:title="Herbarium Mycologicum at Academia Sinicae" id="ABBRID0ENKAG" xlink:type="simple">HMAS</abbrev> 352146 (holotype specimen), GenBank Accession Numbers: ITS <ext-link xmlns:xlink="http://www.w3.org/1999/xlink" ext-link-type="gen" xlink:href="OQ645272" xlink:type="simple">OQ645272</ext-link>; LSU <ext-link xmlns:xlink="http://www.w3.org/1999/xlink" ext-link-type="gen" xlink:href="OQ645286" xlink:type="simple">OQ645286</ext-link>; SSU <ext-link xmlns:xlink="http://www.w3.org/1999/xlink" ext-link-type="gen" xlink:href="OQ645279" xlink:type="simple">OQ645279</ext-link>.</p></tp:treatment-sec><tp:treatment-sec sec-type="description" id="SECID0EBLAG"><title>Description.</title><p><bold><italic>Hyphae</italic></bold> smooth, olivaceous in colour, branched, septate, measuring approximately 1.78–4.76 μm (x̄ = 2.61, n = 50) in diam (Fig. <xref ref-type="fig" rid="F5">5i−o</xref>). <bold><italic>Conidiophores</italic></bold> macronematous, mononematous, terminal or lateral, pale blue to olive green, smooth, unbranched, septate, measuring 34.07–70.85 × 5.11–10.06 μm (x̄ = 50.63 × 7.17 μm, n = 11) (Fig. <xref ref-type="fig" rid="F5">5m–o</xref>). <bold><italic>Conidiogenous cells</italic></bold> monoblastic, integrated, terminal, determinate, spherical or ovoid in shape, surface smooth, pale blue to olive green in colour, measuring 4.95–11.61 × 4.39–10.51 μm (x̄ = 8.82 × 6.14 μm, n = 11) (Fig. <xref ref-type="fig" rid="F5">5m−p</xref>). <bold><italic>Conidia</italic></bold> acrogenous, solitary, dry, pale olivaceous, pale at apex, septate, with 1–4 septa, slightly constricted at septum, obclavate, rostrate, smooth, straight or slightly curved, truncate at base, sometimes with a gelatinous sheath surrounding the apex, measuring 7.23–38.00 × 3.92–11.30 μm (x̄ = 6.64 × 18.29 μm, n = 50) (Fig. <xref ref-type="fig" rid="F5">5m–o</xref>). No sexual morph was observed.</p></tp:treatment-sec><tp:treatment-sec sec-type="description" id="SECID0EFMAG"><title>Culture characteristics.</title><p>On <abbrev xmlns:xlink="http://www.w3.org/1999/xlink" xlink:title="potato dextrose agar medium" id="ABBRID0ELMAG" xlink:type="simple">PDA</abbrev>, after 7 days of incubation at 25 °C, the colony is pale bluish green in the centre, the edge is grey, the centre is raised, the surface is tomentose, and the margin is entire (Fig. <xref ref-type="fig" rid="F5">5j</xref>). The reverse of the colony is brown (Fig. <xref ref-type="fig" rid="F5">5k</xref>). The optimal growth temperature is 25 °C (5.86 mm/day). Slow growth (1.42 mm/day) was observed at 5 °C, and no growth was detected at 30 °C and 35 °C.</p></tp:treatment-sec><tp:treatment-sec sec-type="host" id="SECID0EXMAG"><title>Host.</title><p><italic><tp:taxon-name><tp:taxon-name-part taxon-name-part-type="genus" reg="Usnea">Usnea</tp:taxon-name-part><tp:taxon-name-part taxon-name-part-type="species" reg="aciculifera">aciculifera</tp:taxon-name-part></tp:taxon-name></italic>.</p></tp:treatment-sec><tp:treatment-sec sec-type="distribution" id="SECID0EINAG"><title>Distribution.</title><p>Yunnan, China.</p></tp:treatment-sec><tp:treatment-sec sec-type="notes" id="SECID0ENNAG"><title>Note.</title><p><italic><tp:taxon-name><tp:taxon-name-part taxon-name-part-type="genus" reg="Kirschsteiniothelia">Kirschsteiniothelia</tp:taxon-name-part><tp:taxon-name-part taxon-name-part-type="species" reg="tumidula">tumidula</tp:taxon-name-part></tp:taxon-name></italic> is phylogenetically close to <italic><tp:taxon-name><tp:taxon-name-part taxon-name-part-type="genus" reg="Kirschsteiniothelia">K.</tp:taxon-name-part><tp:taxon-name-part taxon-name-part-type="species" reg="aquatica">aquatica</tp:taxon-name-part></tp:taxon-name></italic>, <italic><tp:taxon-name><tp:taxon-name-part taxon-name-part-type="genus" reg="Kirschsteiniothelia">K.</tp:taxon-name-part><tp:taxon-name-part taxon-name-part-type="species" reg="cangshanensis">cangshanensis</tp:taxon-name-part></tp:taxon-name></italic>, <italic><tp:taxon-name><tp:taxon-name-part taxon-name-part-type="genus" reg="Kirschsteiniothelia">K.</tp:taxon-name-part><tp:taxon-name-part taxon-name-part-type="species" reg="longisporum">longisporum</tp:taxon-name-part></tp:taxon-name></italic>, <italic><tp:taxon-name><tp:taxon-name-part taxon-name-part-type="genus" reg="Kirschsteiniothelia">K.</tp:taxon-name-part><tp:taxon-name-part taxon-name-part-type="species" reg="pini">pini</tp:taxon-name-part></tp:taxon-name></italic>, and <italic><tp:taxon-name><tp:taxon-name-part taxon-name-part-type="genus" reg="Kirschsteiniothelia">K.</tp:taxon-name-part><tp:taxon-name-part taxon-name-part-type="species" reg="weiningensis">weiningensis</tp:taxon-name-part></tp:taxon-name></italic>. However, the <italic>Conidiophores</italic> of <italic><tp:taxon-name><tp:taxon-name-part taxon-name-part-type="genus" reg="Kirschsteiniothelia">K.</tp:taxon-name-part><tp:taxon-name-part taxon-name-part-type="species" reg="tumidula">tumidula</tp:taxon-name-part></tp:taxon-name></italic> ranges between 34.07–70.85 μm are shorter than those of <italic><tp:taxon-name><tp:taxon-name-part taxon-name-part-type="genus" reg="Kirschsteiniothelia">K.</tp:taxon-name-part><tp:taxon-name-part taxon-name-part-type="species" reg="aquatica">aquatica</tp:taxon-name-part></tp:taxon-name></italic>, <italic><tp:taxon-name><tp:taxon-name-part taxon-name-part-type="genus" reg="Kirschsteiniothelia">K.</tp:taxon-name-part><tp:taxon-name-part taxon-name-part-type="species" reg="cangshanensis">cangshanensis</tp:taxon-name-part></tp:taxon-name></italic>, <italic><tp:taxon-name><tp:taxon-name-part taxon-name-part-type="genus" reg="Kirschsteiniothelia">K.</tp:taxon-name-part><tp:taxon-name-part taxon-name-part-type="species" reg="longisporum">longisporum</tp:taxon-name-part></tp:taxon-name></italic>, <italic><tp:taxon-name><tp:taxon-name-part taxon-name-part-type="genus" reg="Kirschsteiniothelia">K.</tp:taxon-name-part><tp:taxon-name-part taxon-name-part-type="species" reg="pini">pini</tp:taxon-name-part></tp:taxon-name></italic>, and <italic><tp:taxon-name><tp:taxon-name-part taxon-name-part-type="genus" reg="Kirschsteiniothelia">K.</tp:taxon-name-part><tp:taxon-name-part taxon-name-part-type="species" reg="weiningensis">weiningensis</tp:taxon-name-part></tp:taxon-name></italic> which range between 105.5–135.5 μm, 114–151 μm, 115–285 μm, 69–124 μm, and 75–125 μm, respectively (<xref ref-type="bibr" rid="B2">Bao et al. 2018</xref>; <xref ref-type="bibr" rid="B18">Jin et al. 2024</xref>; <xref ref-type="bibr" rid="B41">Tian et al. 2024</xref>; <xref ref-type="bibr" rid="B45">Xiao et al. 2025</xref>). Both <italic><tp:taxon-name><tp:taxon-name-part taxon-name-part-type="genus" reg="Kirschsteiniothelia">K.</tp:taxon-name-part><tp:taxon-name-part taxon-name-part-type="species" reg="tumidula">tumidula</tp:taxon-name-part></tp:taxon-name></italic>, <italic><tp:taxon-name><tp:taxon-name-part taxon-name-part-type="genus" reg="Kirschsteiniothelia">K.</tp:taxon-name-part><tp:taxon-name-part taxon-name-part-type="species" reg="cangshanensis">cangshanensis</tp:taxon-name-part></tp:taxon-name></italic>, and <italic><tp:taxon-name><tp:taxon-name-part taxon-name-part-type="genus" reg="Kirschsteiniothelia">K.</tp:taxon-name-part><tp:taxon-name-part taxon-name-part-type="species" reg="weiningensis">weiningensis</tp:taxon-name-part></tp:taxon-name></italic> exhibit a gelatinous sheath surrounding their apices, whereas <italic><tp:taxon-name><tp:taxon-name-part taxon-name-part-type="genus" reg="Kirschsteiniothelia">K.</tp:taxon-name-part><tp:taxon-name-part taxon-name-part-type="species" reg="aquatica">aquatica</tp:taxon-name-part></tp:taxon-name></italic>, <italic><tp:taxon-name><tp:taxon-name-part taxon-name-part-type="genus" reg="Kirschsteiniothelia">K.</tp:taxon-name-part><tp:taxon-name-part taxon-name-part-type="species" reg="longisporum">longisporum</tp:taxon-name-part></tp:taxon-name></italic>, and <italic><tp:taxon-name><tp:taxon-name-part taxon-name-part-type="genus" reg="Kirschsteiniothelia">K.</tp:taxon-name-part><tp:taxon-name-part taxon-name-part-type="species" reg="pini">pini</tp:taxon-name-part></tp:taxon-name></italic> lack this feature. In addition, there is a significant variation in the ITS and LSU among these three species. There was a total of 37 bps (ITS: 34 bps, LSU: 3 bps, SSU: 0 bps) differences between <italic><tp:taxon-name><tp:taxon-name-part taxon-name-part-type="genus" reg="Kirschsteiniothelia">K.</tp:taxon-name-part><tp:taxon-name-part taxon-name-part-type="species" reg="tumidula">tumidula</tp:taxon-name-part></tp:taxon-name></italic> and <italic><tp:taxon-name><tp:taxon-name-part taxon-name-part-type="genus" reg="Kirschsteiniothelia">K.</tp:taxon-name-part><tp:taxon-name-part taxon-name-part-type="species" reg="aquatica">aquatica</tp:taxon-name-part></tp:taxon-name></italic>, 45 bps (ITS: 43 bps, LSU: 2 bps, SSU: 0 bps) differences between <italic><tp:taxon-name><tp:taxon-name-part taxon-name-part-type="genus" reg="Kirschsteiniothelia">K.</tp:taxon-name-part><tp:taxon-name-part taxon-name-part-type="species" reg="tumidula">tumidula</tp:taxon-name-part></tp:taxon-name></italic> and <italic><tp:taxon-name><tp:taxon-name-part taxon-name-part-type="genus" reg="Kirschsteiniothelia">K.</tp:taxon-name-part><tp:taxon-name-part taxon-name-part-type="species" reg="cangshanensis">cangshanensis</tp:taxon-name-part></tp:taxon-name></italic>, and 35 bps (ITS: 29 bps, LSU: 5 bps, SSU: 1 bps) differences between <italic><tp:taxon-name><tp:taxon-name-part taxon-name-part-type="genus" reg="Kirschsteiniothelia">K.</tp:taxon-name-part><tp:taxon-name-part taxon-name-part-type="species" reg="tumidula">tumidula</tp:taxon-name-part></tp:taxon-name></italic> and <italic><tp:taxon-name><tp:taxon-name-part taxon-name-part-type="genus" reg="Kirschsteiniothelia">K.</tp:taxon-name-part><tp:taxon-name-part taxon-name-part-type="species" reg="longisporum">longisporum</tp:taxon-name-part></tp:taxon-name></italic>, 39 bps (ITS: 36 bps, LSU: 3 bps, SSU: 0 bps) differences between <italic><tp:taxon-name><tp:taxon-name-part taxon-name-part-type="genus" reg="Kirschsteiniothelia">K.</tp:taxon-name-part><tp:taxon-name-part taxon-name-part-type="species" reg="tumidula">tumidula</tp:taxon-name-part></tp:taxon-name></italic> and <italic><tp:taxon-name><tp:taxon-name-part taxon-name-part-type="genus" reg="Kirschsteiniothelia">K.</tp:taxon-name-part><tp:taxon-name-part taxon-name-part-type="species" reg="pini">pini</tp:taxon-name-part></tp:taxon-name></italic>, and 43 bps (ITS: 36 bps, LSU: 6 bps, SSU: 1 bps) differences between <italic><tp:taxon-name><tp:taxon-name-part taxon-name-part-type="genus" reg="Kirschsteiniothelia">K.</tp:taxon-name-part><tp:taxon-name-part taxon-name-part-type="species" reg="tumidula">tumidula</tp:taxon-name-part></tp:taxon-name></italic> and <italic><tp:taxon-name><tp:taxon-name-part taxon-name-part-type="genus" reg="Kirschsteiniothelia">K.</tp:taxon-name-part><tp:taxon-name-part taxon-name-part-type="species" reg="weiningensis">weiningensis</tp:taxon-name-part></tp:taxon-name></italic>.</p></tp:treatment-sec><tp:treatment-sec><!--Section generated to contain objects referenced in tp:taxon-treatment.--><fig id="F5" position="float" orientation="portrait"><object-id xmlns:xlink="http://www.w3.org/1999/xlink" content-type="doi" xlink:type="simple">10.3897/mycokeys.118.155248.figure5</object-id><object-id xmlns:xlink="http://www.w3.org/1999/xlink" content-type="arpha" xlink:type="simple">E7A19316-22B1-5F8A-AEBC-FCFA6B6713F7</object-id><label>Figure 5.</label><caption><p>Morphology of <italic><tp:taxon-name><tp:taxon-name-part taxon-name-part-type="genus" reg="Amphisphaeria">Amphisphaeria</tp:taxon-name-part><tp:taxon-name-part taxon-name-part-type="species" reg="falcata">falcata</tp:taxon-name-part></tp:taxon-name></italic> sp. nov. (<abbrev xmlns:xlink="http://www.w3.org/1999/xlink" content-type="institution" xlink:title="Herbarium Mycologicum at Academia Sinicae" id="ABBRID0EMDAG" xlink:type="simple">HMAS</abbrev> 352144) <bold>a</bold> top and <bold>b</bold> reverse view of a 10-day-old culture growing on a <abbrev xmlns:xlink="http://www.w3.org/1999/xlink" xlink:title="potato dextrose agar medium" id="ABBRID0EVDAG" xlink:type="simple">PDA</abbrev><bold>c–f</bold> hyphae <bold>g–i</bold> conidia; <italic><tp:taxon-name><tp:taxon-name-part taxon-name-part-type="genus" reg="Kirschsteiniothelia">Kirschsteiniothelia</tp:taxon-name-part><tp:taxon-name-part taxon-name-part-type="species" reg="tumidula">tumidula</tp:taxon-name-part></tp:taxon-name></italic> sp. nov. (<abbrev xmlns:xlink="http://www.w3.org/1999/xlink" content-type="institution" xlink:title="Herbarium Mycologicum at Academia Sinicae" id="ABBRID0EIEAG" xlink:type="simple">HMAS</abbrev> 352146) <bold>j</bold> top and <bold>k</bold> reverse view of a 15-day-old culture growing on a <abbrev xmlns:xlink="http://www.w3.org/1999/xlink" xlink:title="potato dextrose agar medium" id="ABBRID0EREAG" xlink:type="simple">PDA</abbrev><bold>l</bold> conidiophore <bold>m–o</bold> conidiophore with conidia <bold>p</bold> germinating conidia <bold>q, r</bold> conidia. Scale bars: 5 μm.</p></caption><graphic xmlns:xlink="http://www.w3.org/1999/xlink" xlink:href="mycokeys-118-055-g005.jpg" position="float" orientation="portrait" xlink:type="simple" id="oo_1343194.jpg"><uri content-type="original_file" xlink:type="simple">https://binary.pensoft.net/fig/1343194</uri></graphic></fig></tp:treatment-sec><ref-list><ref id="B2"><mixed-citation xmlns:xlink="http://www.w3.org/1999/xlink" xlink:type="simple"><person-group><name name-style="western"><surname>Bao</surname><given-names>DF</given-names></name><name name-style="western"><surname>Luo</surname><given-names>ZL</given-names></name><name name-style="western"><surname>Liu</surname><given-names>JK</given-names></name><name name-style="western"><surname>Bhat</surname><given-names>DJ</given-names></name><name name-style="western"><surname>Sarunyav</surname><given-names>N</given-names></name><name name-style="western"><surname>Li</surname><given-names>WL</given-names></name><name name-style="western"><surname>Su</surname><given-names>H</given-names></name><name name-style="western"><surname>Hyde</surname><given-names>K</given-names></name></person-group> (<year>2018</year>) <article-title>Lignicolous freshwater fungi in China III: Three new species and a new record of <italic><tp:taxon-name><tp:taxon-name-part taxon-name-part-type="genus">Kirschsteiniothelia</tp:taxon-name-part></tp:taxon-name></italic> from northwestern Yunnan Province.</article-title><source>Mycosphere: Journal of Fungal Biology</source><volume>9</volume>: <fpage>755</fpage>–<lpage>768</lpage>. <ext-link xlink:href="10.5943/mycosphere/9/4/4" ext-link-type="doi" xlink:type="simple">https://doi.org/10.5943/mycosphere/9/4/4</ext-link></mixed-citation></ref><ref id="B18"><mixed-citation xmlns:xlink="http://www.w3.org/1999/xlink" xlink:type="simple"><person-group><name name-style="western"><surname>Jin</surname><given-names>Y</given-names></name><name name-style="western"><surname>Chen</surname><given-names>Y</given-names></name><name name-style="western"><surname>Tian</surname><given-names>W</given-names></name><name name-style="western"><surname>Liu</surname><given-names>JK</given-names></name><name name-style="western"><surname>Maharachchikumbura</surname><given-names>S</given-names></name></person-group> (<year>2024</year>) <article-title>Two novel species of <italic><tp:taxon-name><tp:taxon-name-part taxon-name-part-type="genus">Kirschsteiniothelia</tp:taxon-name-part></tp:taxon-name></italic> from Sichuan Province, China.</article-title><source>Phytotaxa</source><volume>664</volume>: <fpage>98</fpage>–<lpage>110</lpage>. <ext-link xlink:href="10.11646/phytotaxa.664.2.2" ext-link-type="doi" xlink:type="simple">https://doi.org/10.11646/phytotaxa.664.2.2</ext-link></mixed-citation></ref><ref id="B41"><mixed-citation xmlns:xlink="http://www.w3.org/1999/xlink" xlink:type="simple"><person-group><name name-style="western"><surname>Tian</surname><given-names>WH</given-names></name><name name-style="western"><surname>Jin</surname><given-names>Y</given-names></name><name name-style="western"><surname>Liao</surname><given-names>YC</given-names></name><name name-style="western"><surname>Faraj</surname><given-names>TK</given-names></name><name name-style="western"><surname>Guo</surname><given-names>XY</given-names></name><name name-style="western"><surname>Maharachchikumbura</surname><given-names>SSN</given-names></name></person-group> (<year>2024</year>) <article-title>New and interesting pine-associated <tp:taxon-name><tp:taxon-name-part taxon-name-part-type="above-genus">Hyphomycetes</tp:taxon-name-part></tp:taxon-name> from China.</article-title><source>Journal of <tp:taxon-name><tp:taxon-name-part taxon-name-part-type="kingdom">Fungi</tp:taxon-name-part></tp:taxon-name> (Basel, Switzerland)</source><volume>10</volume>(<issue>8</issue>): <fpage>546</fpage>. <ext-link xlink:href="10.3390/jof10080546" ext-link-type="doi" xlink:type="simple">https://doi.org/10.3390/jof10080546</ext-link></mixed-citation></ref><ref id="B45"><mixed-citation xmlns:xlink="http://www.w3.org/1999/xlink" xlink:type="simple"><person-group><name name-style="western"><surname>Xiao</surname><given-names>XJ</given-names></name><name name-style="western"><surname>Liu</surname><given-names>NG</given-names></name><name name-style="western"><surname>Ma</surname><given-names>J</given-names></name><name name-style="western"><surname>Zhang</surname><given-names>LJ</given-names></name><name name-style="western"><surname>Bao</surname><given-names>DF</given-names></name><name name-style="western"><surname>Bai</surname><given-names>S</given-names></name><name name-style="western"><surname>Al-Otibi</surname><given-names>F</given-names></name><name name-style="western"><surname>Hyde</surname><given-names>KD</given-names></name><name name-style="western"><surname>Lu</surname><given-names>YZ</given-names></name></person-group> (<year>2025</year>) <article-title>Three new asexual <italic><tp:taxon-name><tp:taxon-name-part taxon-name-part-type="genus">Kirschsteiniothelia</tp:taxon-name-part></tp:taxon-name></italic> species from Guizhou Province, China.</article-title><source>MycoKeys</source><volume>113</volume>: <fpage>147</fpage>–<lpage>168</lpage>. <ext-link xlink:href="10.3897/mycokeys.113.139427" ext-link-type="doi" xlink:type="simple">https://doi.org/10.3897/mycokeys.113.139427</ext-link></mixed-citation></ref></ref-list></tp:taxon-treatment>
