# Supplementary material for: ﻿Four novel endolichenic fungi from Usnea spp. (Lecanorales, Parmeliaceae) in Yunnan and Guizhou, China: Taxonomic description and preliminary assessment of bioactive potentials
Source: MycoKeys. 2025 Jun 2;118:55–80. doi: 10.3897/mycokeys.118.155248 (PMC12149887; doi:10.3897/mycokeys.118.155248)
Supplement: XML Treatment for Neoroussoella annulata [file mycokeys.118.155248-treatment3.xml]

<!DOCTYPE tp:taxon-treatment
  PUBLIC "-//TaxonX//DTD Taxonomic Treatment Publishing DTD v0 20100105//EN" "tax-treatment-NSO.dtd">
<tp:taxon-treatment xmlns:tp="http://www.plazi.org/taxpub"><tp:treatment-meta><kwd-group><label>Taxon classification</label><kwd>
                <named-content content-type="kingdom">Fungi</named-content>
              </kwd><kwd>
                <named-content content-type="order">Pleosporales</named-content>
              </kwd><kwd>
                <named-content content-type="family">Roussoellaceae</named-content>
              </kwd></kwd-group><mixed-citation publication-type="journal"><person-group><name><surname>Chang</surname><given-names>Runlei</given-names></name><name><surname>Yan</surname><given-names>Zhaoqi</given-names></name><name><surname>Jiang</surname><given-names>Jibo</given-names></name><name><surname>Wang</surname><given-names>Yichen</given-names></name><name><surname>Si</surname><given-names>Hongli</given-names></name><name><surname>Bose</surname><given-names>Tanay</given-names></name><name><surname>Miao</surname><given-names>Congcong</given-names></name></person-group><article-title>﻿Four novel endolichenic fungi from <italic><tp:taxon-name><tp:taxon-name-part taxon-name-part-type="genus" reg="Usnea">Usnea</tp:taxon-name-part></tp:taxon-name></italic> spp. (<tp:taxon-name><tp:taxon-name-part taxon-name-part-type="order">Lecanorales</tp:taxon-name-part></tp:taxon-name>, <tp:taxon-name><tp:taxon-name-part taxon-name-part-type="family">Parmeliaceae</tp:taxon-name-part></tp:taxon-name>) in Yunnan and Guizhou, China: Taxonomic description and preliminary assessment of bioactive potentials</article-title><source>MycoKeys</source><day>02</day><month>06</month><year>2025</year><volume>118</volume><fpage>55</fpage><lpage>80</lpage><pub-id pub-id-type="doi">10.3897/mycokeys.118.155248</pub-id></mixed-citation></tp:treatment-meta><tp:nomenclature><label>﻿</label><tp:taxon-name>
              <object-id xmlns:xlink="http://www.w3.org/1999/xlink" content-type="arpha" xlink:type="simple">48A4820F-B0FA-56F8-A2B1-03B8B5C39274</object-id>
              <tp:taxon-name-part taxon-name-part-type="genus" reg="Neoroussoella">Neoroussoella</tp:taxon-name-part>
              <tp:taxon-name-part taxon-name-part-type="species" reg="annulata">annulata</tp:taxon-name-part>
              <object-id xmlns:xlink="http://www.w3.org/1999/xlink" content-type="mycobank" xlink:type="simple">847891</object-id>
            </tp:taxon-name><tp:taxon-authority>H.L. Si, R.L. Chang, T. Bose &amp; Y. C. Wang</tp:taxon-authority><tp:taxon-status xmlns:xlink="http://www.w3.org/1999/xlink" xlink:type="simple">sp. nov.</tp:taxon-status><xref ref-type="fig" rid="F6">Fig. 6a–h</xref></tp:nomenclature><tp:treatment-sec sec-type="etymology" id="SECID0EHZAG"><title>Etymology.</title><p>The name refers to the zonate colony morphology on <abbrev xmlns:xlink="http://www.w3.org/1999/xlink" xlink:title="potato dextrose agar medium" id="ABBRID0ENZAG" xlink:type="simple">PDA</abbrev>.</p></tp:treatment-sec><tp:treatment-sec sec-type="material" id="SECID0ERZAG"><title>Type.</title><p>China • Yunnan Province, Chuxiong Yi Autonomous Prefecture, Chuxiong City, Dayao County (<named-content xmlns:xlink="http://www.w3.org/1999/xlink" content-type="dwc:verbatimCoordinates" xlink:type="simple"><named-content content-type="geo-json" specific-use="{&#34;type&#34;:&#34;Point&#34;,&#34;coordinates&#34;:[100.951000,26.553206]}" id="NCID0E1ZAG" xlink:type="simple">26°32'71.54"N, 100°57'3.6"E</named-content></named-content>), isolated from the medullary tissue of the lichen <italic><tp:taxon-name><tp:taxon-name-part taxon-name-part-type="genus" reg="Usnea">Usnea</tp:taxon-name-part><tp:taxon-name-part taxon-name-part-type="species" reg="ceratina">ceratina</tp:taxon-name-part></tp:taxon-name></italic> (SDCX26), 13 Nov. 2020, H. L. Si, CX26A1B = CGMCC3.23625 (the ex-holotype culture), dried culture <abbrev xmlns:xlink="http://www.w3.org/1999/xlink" content-type="institution" xlink:title="Herbarium Mycologicum at Academia Sinicae" id="ABBRID0EK1AG" xlink:type="simple">HMAS</abbrev> 352142 (holotype specimen), GenBank Accession Numbers: ITS <ext-link xmlns:xlink="http://www.w3.org/1999/xlink" ext-link-type="gen" xlink:href="OQ645267" xlink:type="simple">OQ645267</ext-link>; LSU <ext-link xmlns:xlink="http://www.w3.org/1999/xlink" ext-link-type="gen" xlink:href="OQ645281" xlink:type="simple">OQ645281</ext-link>; SSU <ext-link xmlns:xlink="http://www.w3.org/1999/xlink" ext-link-type="gen" xlink:href="OQ645274" xlink:type="simple">OQ645274</ext-link>; RPB2 <ext-link xmlns:xlink="http://www.w3.org/1999/xlink" ext-link-type="gen" xlink:href="OQ696278" xlink:type="simple">OQ696278</ext-link>; TEF1 <ext-link xmlns:xlink="http://www.w3.org/1999/xlink" ext-link-type="gen" xlink:href="OQ696275" xlink:type="simple">OQ696275</ext-link>.</p></tp:treatment-sec><tp:treatment-sec sec-type="description" id="SECID0EI2AG"><title>Description.</title><p><bold><italic>Hyphae</italic></bold> smooth, pale coloured to brown, branched, septate, measuring 0.94−2.99 μm (x̄ = 1.48 μm, n = 50) in diam (Fig. <xref ref-type="fig" rid="F6">6c–h</xref>). Often, two parallel hyphae form hyphal anastomosis (Fig. <xref ref-type="fig" rid="F6">6d, g</xref>). No spores or sexual morphs were observed.</p><fig id="F6" position="float" orientation="portrait"><object-id xmlns:xlink="http://www.w3.org/1999/xlink" content-type="doi" xlink:type="simple">10.3897/mycokeys.118.155248.figure6</object-id><object-id xmlns:xlink="http://www.w3.org/1999/xlink" content-type="arpha" xlink:type="simple">43831E0F-BDFA-5260-AE22-F2A579CD9918</object-id><label>Figure 6.</label><caption><p>Morphology of <italic><tp:taxon-name><tp:taxon-name-part taxon-name-part-type="genus" reg="Neoroussoella">Neoroussoella</tp:taxon-name-part><tp:taxon-name-part taxon-name-part-type="species" reg="annulata">annulata</tp:taxon-name-part></tp:taxon-name></italic> sp. nov. (<abbrev xmlns:xlink="http://www.w3.org/1999/xlink" content-type="institution" xlink:title="Herbarium Mycologicum at Academia Sinicae" id="ABBRID0EO3AG" xlink:type="simple">HMAS</abbrev> 352142) <bold>a</bold> top and <bold>b</bold> reverse view of a 15-day-old culture growing on a <abbrev xmlns:xlink="http://www.w3.org/1999/xlink" xlink:title="potato dextrose agar medium" id="ABBRID0EX3AG" xlink:type="simple">PDA</abbrev><bold>c–h</bold> hyphae; <italic><tp:taxon-name><tp:taxon-name-part taxon-name-part-type="genus" reg="Veronaea">Veronaea</tp:taxon-name-part><tp:taxon-name-part taxon-name-part-type="species" reg="brunneicolor">brunneicolor</tp:taxon-name-part></tp:taxon-name></italic> sp. nov. (<abbrev xmlns:xlink="http://www.w3.org/1999/xlink" content-type="institution" xlink:title="Herbarium Mycologicum at Academia Sinicae" id="ABBRID0EI4AG" xlink:type="simple">HMAS</abbrev> 352145) <bold>i</bold> top and <bold>j</bold> reverse view of a 15-day-old culture growing on a <abbrev xmlns:xlink="http://www.w3.org/1999/xlink" xlink:title="potato dextrose agar medium" id="ABBRID0ER4AG" xlink:type="simple">PDA</abbrev><bold>k, l</bold> hyphae; <bold>m–o</bold> conidiophore with conidia <bold>p, q</bold> conidia. Scale bars: 5 μm.</p></caption><graphic xmlns:xlink="http://www.w3.org/1999/xlink" xlink:href="mycokeys-118-055-g006.jpg" position="float" orientation="portrait" xlink:type="simple" id="oo_1343195.jpg"><uri content-type="original_file" xlink:type="simple">https://binary.pensoft.net/fig/1343195</uri></graphic></fig></tp:treatment-sec><tp:treatment-sec sec-type="description" id="SECID0EA5AG"><title>Culture characteristics.</title><p>On <abbrev xmlns:xlink="http://www.w3.org/1999/xlink" xlink:title="potato dextrose agar medium" id="ABBRID0EG5AG" xlink:type="simple">PDA</abbrev>, after 7 days of incubation at 25 °C, the colony has a light brown centre with curved elevations, surrounded by a greyish green concentric circle, and the margin is light grey. The surface is rough with short, fine hairs, and the edges are smooth and irregularly cracked (Fig. <xref ref-type="fig" rid="F6">6a</xref>). The reverse of the colony has a dark brown centre and edges that range from brown to yellow (Fig. <xref ref-type="fig" rid="F6">6b</xref>). The optimal growth temperature is 25 °C (1.57 mm/day). No growth was detected at 5 °C and 35 °C.</p></tp:treatment-sec><tp:treatment-sec sec-type="host" id="SECID0ES5AG"><title>Host.</title><p><italic><tp:taxon-name><tp:taxon-name-part taxon-name-part-type="genus" reg="Usnea">Usnea</tp:taxon-name-part><tp:taxon-name-part taxon-name-part-type="species" reg="ceratina">ceratina</tp:taxon-name-part></tp:taxon-name></italic>.</p></tp:treatment-sec><tp:treatment-sec sec-type="distribution" id="SECID0ED6AG"><title>Distribution.</title><p>Yunnan, China.</p></tp:treatment-sec><tp:treatment-sec sec-type="notes" id="SECID0EI6AG"><title>Note.</title><p><italic><tp:taxon-name><tp:taxon-name-part taxon-name-part-type="genus" reg="Neoroussoella">Neoroussoella</tp:taxon-name-part><tp:taxon-name-part taxon-name-part-type="species" reg="annulata">annulata</tp:taxon-name-part></tp:taxon-name></italic> is closely related to <italic><tp:taxon-name><tp:taxon-name-part taxon-name-part-type="genus" reg="Neoroussoella">N.</tp:taxon-name-part><tp:taxon-name-part taxon-name-part-type="species" reg="magnoliae">magnoliae</tp:taxon-name-part></tp:taxon-name></italic> in both multigene and single-gene phylogenetic analyses. We didn’t observe any reproductive structures for <italic><tp:taxon-name><tp:taxon-name-part taxon-name-part-type="genus" reg="Neoroussoella">N.</tp:taxon-name-part><tp:taxon-name-part taxon-name-part-type="species" reg="annulata">annulata</tp:taxon-name-part></tp:taxon-name></italic>; however, the sexual morph of <italic><tp:taxon-name><tp:taxon-name-part taxon-name-part-type="genus" reg="Neoroussoella">N.</tp:taxon-name-part><tp:taxon-name-part taxon-name-part-type="species" reg="magnoliae">magnoliae</tp:taxon-name-part></tp:taxon-name></italic> is known (<xref ref-type="bibr" rid="B48">Yuan et al. 2020</xref>). A significant genetic divergence was observed between the species, with a total of 50 base pair differences in the sequences analysed: ITS (19 bps), SSU (21 bps), LSU (0 bps), and TEF (10 bps). Furthermore, the ecological preferences of these species are distinct; <italic><tp:taxon-name><tp:taxon-name-part taxon-name-part-type="genus" reg="Neoroussoella">N.</tp:taxon-name-part><tp:taxon-name-part taxon-name-part-type="species" reg="annulata">annulata</tp:taxon-name-part></tp:taxon-name></italic> was isolated from <italic><tp:taxon-name><tp:taxon-name-part taxon-name-part-type="genus" reg="Usnea">U.</tp:taxon-name-part><tp:taxon-name-part taxon-name-part-type="species" reg="ceratina">ceratina</tp:taxon-name-part></tp:taxon-name></italic>, whereas <italic><tp:taxon-name><tp:taxon-name-part taxon-name-part-type="genus" reg="Neoroussoella">N.</tp:taxon-name-part><tp:taxon-name-part taxon-name-part-type="species" reg="magnoliae">magnoliae</tp:taxon-name-part></tp:taxon-name></italic> is a saprobic species isolated from dead twigs of <italic><tp:taxon-name><tp:taxon-name-part taxon-name-part-type="genus" reg="Magnolia">Magnolia</tp:taxon-name-part></tp:taxon-name></italic> species (<xref ref-type="bibr" rid="B48">Yuan et al. 2020</xref>).</p></tp:treatment-sec><ref-list><ref id="B48"><mixed-citation xmlns:xlink="http://www.w3.org/1999/xlink" xlink:type="simple"><person-group><name name-style="western"><surname>Yuan</surname><given-names>HS</given-names></name><name name-style="western"><surname>Lu</surname><given-names>X</given-names></name><name name-style="western"><surname>Dai</surname><given-names>YC</given-names></name><name name-style="western"><surname>Hyde</surname><given-names>KD</given-names></name><name name-style="western"><surname>Kan</surname><given-names>YH</given-names></name><name name-style="western"><surname>Kušan</surname><given-names>I</given-names></name><name name-style="western"><surname>He</surname><given-names>SH</given-names></name><name name-style="western"><surname>Liu</surname><given-names>NG</given-names></name><name name-style="western"><surname>Sarma</surname><given-names>VV</given-names></name><name name-style="western"><surname>Zhao</surname><given-names>CL</given-names></name><etal/></person-group> (<year>2020</year>) <article-title>Fungal diversity notes 1277–1386: Taxonomic and phylogenetic contributions to fungal taxa.</article-title><source>Fungal Diversity</source><volume>104</volume>(<issue>1</issue>): <fpage>1</fpage>–<lpage>266</lpage>. <ext-link xlink:href="10.1007/s13225-020-00461-7" ext-link-type="doi" xlink:type="simple">https://doi.org/10.1007/s13225-020-00461-7</ext-link></mixed-citation></ref></ref-list></tp:taxon-treatment>
