# Supplementary material for: ﻿Four novel endolichenic fungi from Usnea spp. (Lecanorales, Parmeliaceae) in Yunnan and Guizhou, China: Taxonomic description and preliminary assessment of bioactive potentials
Source: MycoKeys. 2025 Jun 2;118:55–80. doi: 10.3897/mycokeys.118.155248 (PMC12149887; doi:10.3897/mycokeys.118.155248)
Supplement: XML Treatment for Veronaea brunneicolor [file mycokeys.118.155248-treatment4.xml]

<!DOCTYPE tp:taxon-treatment
  PUBLIC "-//TaxonX//DTD Taxonomic Treatment Publishing DTD v0 20100105//EN" "tax-treatment-NSO.dtd">
<tp:taxon-treatment xmlns:tp="http://www.plazi.org/taxpub"><tp:treatment-meta><kwd-group><label>Taxon classification</label><kwd>
                <named-content content-type="kingdom">Fungi</named-content>
              </kwd><kwd>
                <named-content content-type="order">Chaetothyriales</named-content>
              </kwd><kwd>
                <named-content content-type="family">Herpotrichiellaceae</named-content>
              </kwd></kwd-group><mixed-citation publication-type="journal"><person-group><name><surname>Chang</surname><given-names>Runlei</given-names></name><name><surname>Yan</surname><given-names>Zhaoqi</given-names></name><name><surname>Jiang</surname><given-names>Jibo</given-names></name><name><surname>Wang</surname><given-names>Yichen</given-names></name><name><surname>Si</surname><given-names>Hongli</given-names></name><name><surname>Bose</surname><given-names>Tanay</given-names></name><name><surname>Miao</surname><given-names>Congcong</given-names></name></person-group><article-title>﻿Four novel endolichenic fungi from <italic><tp:taxon-name><tp:taxon-name-part taxon-name-part-type="genus" reg="Usnea">Usnea</tp:taxon-name-part></tp:taxon-name></italic> spp. (<tp:taxon-name><tp:taxon-name-part taxon-name-part-type="order">Lecanorales</tp:taxon-name-part></tp:taxon-name>, <tp:taxon-name><tp:taxon-name-part taxon-name-part-type="family">Parmeliaceae</tp:taxon-name-part></tp:taxon-name>) in Yunnan and Guizhou, China: Taxonomic description and preliminary assessment of bioactive potentials</article-title><source>MycoKeys</source><day>02</day><month>06</month><year>2025</year><volume>118</volume><fpage>55</fpage><lpage>80</lpage><pub-id pub-id-type="doi">10.3897/mycokeys.118.155248</pub-id></mixed-citation></tp:treatment-meta><tp:nomenclature><label>﻿</label><tp:taxon-name>
              <object-id xmlns:xlink="http://www.w3.org/1999/xlink" content-type="arpha" xlink:type="simple">9F7C7388-0796-55E0-880F-7E8D1D307720</object-id>
              <tp:taxon-name-part taxon-name-part-type="genus" reg="Veronaea">Veronaea</tp:taxon-name-part>
              <tp:taxon-name-part taxon-name-part-type="species" reg="brunneicolor">brunneicolor</tp:taxon-name-part>
              <object-id xmlns:xlink="http://www.w3.org/1999/xlink" content-type="mycobank" xlink:type="simple">847895</object-id>
            </tp:taxon-name><tp:taxon-authority>H.L. Si, R.L. Chang, T. Bose &amp; Y. C. Wang</tp:taxon-authority><tp:taxon-status xmlns:xlink="http://www.w3.org/1999/xlink" xlink:type="simple">sp. nov.</tp:taxon-status><xref ref-type="fig" rid="F6">Fig. 6i–q</xref></tp:nomenclature><tp:treatment-sec sec-type="etymology" id="SECID0EYDBG"><title>Etymology.</title><p>The name refers to the brown colony morphology on <abbrev xmlns:xlink="http://www.w3.org/1999/xlink" xlink:title="potato dextrose agar medium" id="ABBRID0E5DBG" xlink:type="simple">PDA</abbrev>.</p></tp:treatment-sec><tp:treatment-sec sec-type="material" id="SECID0ECEBG"><title>Type.</title><p>China • Yunnan Province, Chuxiong Yi Autonomous Prefecture, Chuxiong City, Dayao County (<named-content xmlns:xlink="http://www.w3.org/1999/xlink" content-type="dwc:verbatimCoordinates" xlink:type="simple"><named-content content-type="geo-json" specific-use="{&#34;type&#34;:&#34;Point&#34;,&#34;coordinates&#34;:[100.951000,26.553206]}" id="NCID0ELEBG" xlink:type="simple">26°32'71.54"N, 100°57'3.6"E</named-content></named-content>), isolated from the medullary tissue of the lichen <italic><tp:taxon-name><tp:taxon-name-part taxon-name-part-type="genus" reg="Usnea">Usnea</tp:taxon-name-part><tp:taxon-name-part taxon-name-part-type="species" reg="aciculifera">aciculifera</tp:taxon-name-part></tp:taxon-name></italic> (SDCX68), 13 Nov. 2020, H. L. Si, CX68C101 = CGMCC3.23628 (the ex-holotype culture), dried culture <abbrev xmlns:xlink="http://www.w3.org/1999/xlink" content-type="institution" xlink:title="Herbarium Mycologicum at Academia Sinicae" id="ABBRID0E2EBG" xlink:type="simple">HMAS</abbrev> 352145 (holotype specimen), GenBank Accession Numbers: ITS <ext-link xmlns:xlink="http://www.w3.org/1999/xlink" ext-link-type="gen" xlink:href="OQ645271" xlink:type="simple">OQ645271</ext-link>; LSU <ext-link xmlns:xlink="http://www.w3.org/1999/xlink" ext-link-type="gen" xlink:href="OQ645285" xlink:type="simple">OQ645285</ext-link>; SSU <ext-link xmlns:xlink="http://www.w3.org/1999/xlink" ext-link-type="gen" xlink:href="OQ645278" xlink:type="simple">OQ645278</ext-link>; β-tubulin <ext-link xmlns:xlink="http://www.w3.org/1999/xlink" ext-link-type="gen" xlink:href="OQ696284" xlink:type="simple">OQ696284</ext-link>.</p></tp:treatment-sec><tp:treatment-sec sec-type="description" id="SECID0EUFBG"><title>Description.</title><p><bold><italic>Hyphae</italic></bold> smooth, bluish-gray, septate, branched, measuring 1.24–3.75 μm (x̄ = 2.57 μm, n = 50) in diam (Fig. <xref ref-type="fig" rid="F6">6k, l</xref>). <bold><italic>Conidiophores</italic></bold> arising laterally on hyphae, bluish-gray, septate, branched or unbranched, sometimes reduced to <italic>conidiogenous cells</italic>, measuring 11.43–83.85 μm (x̄ = 38.50 μm, n = 10) (Fig. <xref ref-type="fig" rid="F6">6m–o</xref>). <bold><italic>Conidiogenous cells</italic></bold> holoblastic, polyblastic, integrated, terminal, determinate, cylindrical or ovoid, geniculate, smooth, grey, measuring 8.42–40.56 × 1.78–4.29 μm (x̄ = 15.46 × 2.77 μm, n = 50) (Fig. <xref ref-type="fig" rid="F6">6m–o</xref>). <bold><italic>Conidia</italic></bold> solitary and smooth, cylindrical to ellipsoid, straight or slightly curved, apex obtuse, base acute with a prominent scar, pale brown in colour, usually uniseptate, rarely bi-septate, often constricted at septa, measuring 4.12–12.09 × 1.96–3.05 μ (x̄ = 6.72 × 2.43 μm, n = 50) (Fig. <xref ref-type="fig" rid="F6">6m–q</xref>). No sexual morph was observed.</p></tp:treatment-sec><tp:treatment-sec sec-type="description" id="SECID0E1GBG"><title>Culture characteristics.</title><p>On <abbrev xmlns:xlink="http://www.w3.org/1999/xlink" xlink:title="potato dextrose agar medium" id="ABBRID0EAHBG" xlink:type="simple">PDA</abbrev>, after 7 days of incubation at 25 °C, the colony gray-brown in colour, flat, with a tomentose surface, margin entire, and partially immersed in the medium (Fig. <xref ref-type="fig" rid="F6">6i</xref>). The reverse of the colony is dark brown (Fig. <xref ref-type="fig" rid="F6">6j</xref>). The optimal growth temperature is 25 °C (1.26 mm/day). No growth was detected at 5 °C and 35 °C.</p></tp:treatment-sec><tp:treatment-sec sec-type="host" id="SECID0EMHBG"><title>Host.</title><p><italic><tp:taxon-name><tp:taxon-name-part taxon-name-part-type="genus" reg="Usnea">Usnea</tp:taxon-name-part><tp:taxon-name-part taxon-name-part-type="species" reg="aciculifera">aciculifera</tp:taxon-name-part></tp:taxon-name></italic>.</p></tp:treatment-sec><tp:treatment-sec sec-type="distribution" id="SECID0E4HBG"><title>Distribution.</title><p>Yunnan, China.</p></tp:treatment-sec><tp:treatment-sec sec-type="notes" id="SECID0ECIBG"><title>Note.</title><p>Our phylogenetic analysis showed that all <italic><tp:taxon-name><tp:taxon-name-part taxon-name-part-type="genus" reg="Veronaea">Veronaea</tp:taxon-name-part></tp:taxon-name></italic> species, including our isolates and the type species <italic><tp:taxon-name><tp:taxon-name-part taxon-name-part-type="genus" reg="Veronaea">V.</tp:taxon-name-part><tp:taxon-name-part taxon-name-part-type="species" reg="botryose">botryose</tp:taxon-name-part></tp:taxon-name></italic>, form a well-supported monophyletic clade distinct from <italic><tp:taxon-name><tp:taxon-name-part taxon-name-part-type="genus" reg="Exophiala">Exophiala</tp:taxon-name-part></tp:taxon-name></italic>, supporting the placement of <italic><tp:taxon-name><tp:taxon-name-part taxon-name-part-type="genus" reg="Veronaea">V.</tp:taxon-name-part><tp:taxon-name-part taxon-name-part-type="species" reg="brunneicolor">brunneicolor</tp:taxon-name-part></tp:taxon-name></italic> within <italic><tp:taxon-name><tp:taxon-name-part taxon-name-part-type="genus" reg="Veronaea">Veronaea</tp:taxon-name-part></tp:taxon-name></italic>. Morphologically, our isolate also differs from <italic><tp:taxon-name><tp:taxon-name-part taxon-name-part-type="genus" reg="Exophiala">Exophiala</tp:taxon-name-part></tp:taxon-name></italic> by producing solitary conidia (vs. slime-aggregated) and having holoblastic-polyblastic conidiogenous cells (vs. ampulliform) (<xref ref-type="bibr" rid="B3">Carmichael 1967</xref>). Although <italic><tp:taxon-name><tp:taxon-name-part taxon-name-part-type="genus" reg="Exophiala">E.</tp:taxon-name-part><tp:taxon-name-part taxon-name-part-type="species" reg="nagquensis">nagquensis</tp:taxon-name-part></tp:taxon-name></italic> clustered within <italic><tp:taxon-name><tp:taxon-name-part taxon-name-part-type="genus" reg="Veronaea">Veronaea</tp:taxon-name-part></tp:taxon-name></italic>, its separation from <italic><tp:taxon-name><tp:taxon-name-part taxon-name-part-type="genus" reg="Exophiala">E.</tp:taxon-name-part><tp:taxon-name-part taxon-name-part-type="species" reg="salmonis">salmonis</tp:taxon-name-part></tp:taxon-name></italic>, the type species of <italic><tp:taxon-name><tp:taxon-name-part taxon-name-part-type="genus" reg="Exophiala">Exophiala</tp:taxon-name-part></tp:taxon-name></italic>, suggests plausible misidentification. <italic><tp:taxon-name><tp:taxon-name-part taxon-name-part-type="genus" reg="Veronaea">Veronaea</tp:taxon-name-part><tp:taxon-name-part taxon-name-part-type="species" reg="brunneicolor">brunneicolor</tp:taxon-name-part></tp:taxon-name></italic> is phylogenetically close to <italic><tp:taxon-name><tp:taxon-name-part taxon-name-part-type="genus" reg="Exophiala">E.</tp:taxon-name-part><tp:taxon-name-part taxon-name-part-type="species" reg="nagquensis">nagquensis</tp:taxon-name-part></tp:taxon-name></italic>. However, the conidia diam <italic>of <tp:taxon-name><tp:taxon-name-part taxon-name-part-type="genus" reg="Veronaea">V.</tp:taxon-name-part><tp:taxon-name-part taxon-name-part-type="species" reg="brunneicolor">brunneicolor</tp:taxon-name-part></tp:taxon-name></italic> is shorter than <italic><tp:taxon-name><tp:taxon-name-part taxon-name-part-type="genus" reg="Exophiala">E.</tp:taxon-name-part><tp:taxon-name-part taxon-name-part-type="species" reg="nagquensis">nagquensis</tp:taxon-name-part></tp:taxon-name></italic> (2.43 μm vs. 3.3 μm) (<xref ref-type="bibr" rid="B39">Sun et al. 2020</xref>). Conidia of <italic><tp:taxon-name><tp:taxon-name-part taxon-name-part-type="genus" reg="Veronaea">V.</tp:taxon-name-part><tp:taxon-name-part taxon-name-part-type="species" reg="brunneicolor">brunneicolor</tp:taxon-name-part></tp:taxon-name></italic> are uni- or bi-septate, whereas in <italic><tp:taxon-name><tp:taxon-name-part taxon-name-part-type="genus" reg="Exophiala">E.</tp:taxon-name-part><tp:taxon-name-part taxon-name-part-type="species" reg="nagquensis">nagquensis</tp:taxon-name-part></tp:taxon-name></italic>, they are aseptate. In addition, there was a total of 15 bps differences between <italic><tp:taxon-name><tp:taxon-name-part taxon-name-part-type="genus" reg="Veronaea">V.</tp:taxon-name-part><tp:taxon-name-part taxon-name-part-type="species" reg="brunneicolor">brunneicolor</tp:taxon-name-part></tp:taxon-name></italic> and <italic><tp:taxon-name><tp:taxon-name-part taxon-name-part-type="genus" reg="Exophiala">E.</tp:taxon-name-part><tp:taxon-name-part taxon-name-part-type="species" reg="nagquensis">nagquensis</tp:taxon-name-part></tp:taxon-name></italic> in ITS (6 bps), LSU (2 bps), SSU (0 bps) and β-tubulin (7 bps) sequences.</p></tp:treatment-sec><tp:treatment-sec><!--Section generated to contain objects referenced in tp:taxon-treatment.--><fig id="F6" position="float" orientation="portrait"><object-id xmlns:xlink="http://www.w3.org/1999/xlink" content-type="doi" xlink:type="simple">10.3897/mycokeys.118.155248.figure6</object-id><object-id xmlns:xlink="http://www.w3.org/1999/xlink" content-type="arpha" xlink:type="simple">43831E0F-BDFA-5260-AE22-F2A579CD9918</object-id><label>Figure 6.</label><caption><p>Morphology of <italic><tp:taxon-name><tp:taxon-name-part taxon-name-part-type="genus" reg="Neoroussoella">Neoroussoella</tp:taxon-name-part><tp:taxon-name-part taxon-name-part-type="species" reg="annulata">annulata</tp:taxon-name-part></tp:taxon-name></italic> sp. nov. (<abbrev xmlns:xlink="http://www.w3.org/1999/xlink" content-type="institution" xlink:title="Herbarium Mycologicum at Academia Sinicae" id="ABBRID0EO3AG" xlink:type="simple">HMAS</abbrev> 352142) <bold>a</bold> top and <bold>b</bold> reverse view of a 15-day-old culture growing on a <abbrev xmlns:xlink="http://www.w3.org/1999/xlink" xlink:title="potato dextrose agar medium" id="ABBRID0EX3AG" xlink:type="simple">PDA</abbrev><bold>c–h</bold> hyphae; <italic><tp:taxon-name><tp:taxon-name-part taxon-name-part-type="genus" reg="Veronaea">Veronaea</tp:taxon-name-part><tp:taxon-name-part taxon-name-part-type="species" reg="brunneicolor">brunneicolor</tp:taxon-name-part></tp:taxon-name></italic> sp. nov. (<abbrev xmlns:xlink="http://www.w3.org/1999/xlink" content-type="institution" xlink:title="Herbarium Mycologicum at Academia Sinicae" id="ABBRID0EI4AG" xlink:type="simple">HMAS</abbrev> 352145) <bold>i</bold> top and <bold>j</bold> reverse view of a 15-day-old culture growing on a <abbrev xmlns:xlink="http://www.w3.org/1999/xlink" xlink:title="potato dextrose agar medium" id="ABBRID0ER4AG" xlink:type="simple">PDA</abbrev><bold>k, l</bold> hyphae; <bold>m–o</bold> conidiophore with conidia <bold>p, q</bold> conidia. Scale bars: 5 μm.</p></caption><graphic xmlns:xlink="http://www.w3.org/1999/xlink" xlink:href="mycokeys-118-055-g006.jpg" position="float" orientation="portrait" xlink:type="simple" id="oo_1343195.jpg"><uri content-type="original_file" xlink:type="simple">https://binary.pensoft.net/fig/1343195</uri></graphic></fig></tp:treatment-sec><ref-list><ref id="B3"><mixed-citation xmlns:xlink="http://www.w3.org/1999/xlink" xlink:type="simple"><person-group><name name-style="western"><surname>Carmichael</surname><given-names>JW</given-names></name></person-group> (<year>1967</year>) <article-title>Cerebral mycetoma of trout due to a <italic><tp:taxon-name><tp:taxon-name-part taxon-name-part-type="genus">Phialophora</tp:taxon-name-part></tp:taxon-name></italic>-like fungus. Sabouraudia.</article-title><source>Journal of Medical and Veterinary Mycology: Bi-Monthly Publication of the International Society for Human and Animal Mycology</source><volume>5</volume>: <fpage>120</fpage>–<lpage>123</lpage>. <ext-link xlink:href="10.1080/00362176785190211" ext-link-type="doi" xlink:type="simple">https://doi.org/10.1080/00362176785190211</ext-link></mixed-citation></ref><ref id="B39"><mixed-citation xmlns:xlink="http://www.w3.org/1999/xlink" xlink:type="simple"><person-group><name name-style="western"><surname>Sun</surname><given-names>W</given-names></name><name name-style="western"><surname>Su</surname><given-names>L</given-names></name><name name-style="western"><surname>Yang</surname><given-names>S</given-names></name><name name-style="western"><surname>Sun</surname><given-names>J</given-names></name><name name-style="western"><surname>Liu</surname><given-names>B</given-names></name><name name-style="western"><surname>Fu</surname><given-names>R</given-names></name><name name-style="western"><surname>Wu</surname><given-names>B</given-names></name><name name-style="western"><surname>Liu</surname><given-names>X</given-names></name><name name-style="western"><surname>Cai</surname><given-names>L</given-names></name><name name-style="western"><surname>Guo</surname><given-names>L</given-names></name><name name-style="western"><surname>Xiang</surname><given-names>M</given-names></name></person-group> (<year>2020</year>) <article-title>Unveiling the hidden diversity of rock-inhabiting fungi: <tp:taxon-name><tp:taxon-name-part taxon-name-part-type="order">Chaetothyriales</tp:taxon-name-part></tp:taxon-name> from China.</article-title><source>Journal of <tp:taxon-name><tp:taxon-name-part taxon-name-part-type="kingdom">Fungi</tp:taxon-name-part></tp:taxon-name> (Basel, Switzerland)</source><volume>6</volume>(<issue>4</issue>): <fpage>187</fpage>. <ext-link xlink:href="10.3390/jof6040187" ext-link-type="doi" xlink:type="simple">https://doi.org/10.3390/jof6040187</ext-link></mixed-citation></ref></ref-list></tp:taxon-treatment>
